# Supplementary material for: Neurocognitive screening in patients following SARS-CoV-2 infection: tools for triage
Source: BMC Neurol. 2022 Jul 30;22:285. doi: 10.1186/s12883-022-02817-9 (PMC9338515; doi:10.1186/s12883-022-02817-9)
Supplement: Supplementary file 3 — Additional file 3: Supplementary Table 3. Objective Performance on neurocognitive test domains by group. [file 12883_2022_2817_MOESM3_ESM.docx]

Supplementary Table 3. Objective Performance on neurocognitive test domains by group.

Overall (N=102)
Ambulatory (N=76)
Hospitalized
(N= 26)
p-value
Group mean and variance by cognitive domain 
(age-adjusted based on normative reference group; standardized scale: mean=100, SD=15)
 Neurocognitive Index, mean (SD)
95.59 (11.14)
95.93 (11.14)
94.41 (11.39)
0.623
 Verbal Memory, mean (SD)
94.04 (18.27)
95.79 (17.31)
89.00 (20.32)
0.110
 Visual Memory, mean (SD)
99.85 (14.36)
101.78 (12.62)
93.83 (17.80)
0.020*
 Psychomotor Speed, mean (SD)
94.03 (15.58)
95.45 (14.31)
89.23 (18.87)
0.109
 Reaction Time, mean (SD)
92.78 (11.65)
93.85 (11.63)
89.47 (11.32)
0.136
 Complex Attention, mean (SD)
101.68 (13.32)
102.03 (13.09)
100.58 (14.30)
0.682
 Cognitive Flexibility, mean (SD)
95.78 (15.48)
96.75 (15.18)
92.63 (16.41)
0.314
Group proportions of patients showing impaired performance (<9th percentile) by cognitive domain
 Neurocognitive Index, n (%)

0.453
 Within normal limits 
68 (88%)
53 (90%)
15 (83%)

 Impaired
 9 (12%)
 6 (10%)
 3 (17%)

 Verbal Memory, n (%)

0.096
 Within normal limits 
78 (80%)
61 (84%)
17 (68%)

 Impaired
20 (20%)
12 (16%)
 8 (32%)

 Visual Memory, n (%)

<0.001*
 Within normal limits 
86 (90%)
70 (96%)
16 (70%)

 Impaired
10 (10%)
 3 (4%)
 7 (30%)

 Psychomotor Speed, n (%)

0.008*
 Within normal limits 
76 (89%)
63 (85%)
13 (59%)

 Impaired
20 (11%)
11 (15%)
 9 (41%)

 Reaction Time, n (%)

0.245
 Within normal limits 
78 (89%)
60 (91%)
18 (82%)

 Impaired
10 (11%)
 6 (9%)
 4 (18%)

 Complex Attention, n (%)

0.524
 Within normal limits 
72 (89%)
55 (90%)
17 (85%)

 Impaired
 9 (11%)
 6 (10%)
 3 (15%)

 Cognitive Flexibility, n (%)

0.456
 Within normal limits 
67 (81%)
52 (83%)
15 (75%)

 Impaired
16 (19%)
11 (17%)
 5 (25%)
